# Supplementary material for: Paediatric Asthma and the Microbiome: A Systematic Review
Source: Microorganisms. 2023 Apr 3;11(4):939. doi: 10.3390/microorganisms11040939 (PMC10142236; doi:10.3390/microorganisms11040939)
Supplement: Supplementary file 1 [file microorganisms-11-00939-s001.zip]

Archive with 2 entries (2 files):
- microorganisms-2260329-supplementary.pdf
- Table S2 quality assessment tools.pdf
